# Supplementary material for: The Effect of Promoter and RBS Combination on the Growth and Glycogen Productivity of Sodium-Dependent Bicarbonate Transporter (SbtA) Overexpressing Synechococcus sp. PCC 7002 Cells
Source: Front Microbiol. 2021 Apr 13;12:607411. doi: 10.3389/fmicb.2021.607411 (PMC8076525; doi:10.3389/fmicb.2021.607411)
Supplement: Supplementary Table 1 — The raw data used to construct various figures. [file Table_1.xlsx]

## Sheet: Sheet1
Sheet Name			Description of the sheet
DataFigure2B			Raw Data used to construct Figure 2B (RT-PCR for mRNA of sbtA)
DataFigure3A			Raw Data used to construct Figure 3A (Growth of the transformants on air)
DataFigure3B			Raw Data used to construct Figure 3B (Growth of the transformants on 1% CO2)
DataFigure3C			Raw Data used to construct Figure 3C (Biomass productivity of the transformants on air and 1% CO2)
DataFigure4A			Raw Data used to construct Figure 4A (Glycogen content of the transformants grown with air or 1% CO2 bubbling)
DataFigure4B			Raw Data used to construct Figure 4B (Glycogen content of the transformants grown with 1% CO2 bubbling)
DataChlorophyllAir			Raw Data used to construct Figure 5A (Chlorophyll content of the transformants on air)
DataChlorophyll1%CO2			Raw Data used to construct Figure 5A (Chlorophyll content of the transformants on 1% CO2)
DataCarotenoidsAir			Raw Data used to construct Figure 5B (Total carotenoids content of the transformants on air)
DataCarotenoids1%CO2			Raw Data used to construct Figure 5B (Total carotenoids content of the transformants on 1% CO2)

## Sheet: DataFigure2B
RT-PCR
					WT Delta Ct Value (E-C)	2^F	Average	Stdev
Wild Type 7002	wt ppc	22.9104	wt sbtA	23.4084	0.497969	1.41222	1.37454	0.101084
	wt ppc	22.7844	wt sbtA	23.1178	0.333453	1.26003
	wt ppc	21.3669	wt sbtA	21.9043	0.53741	1.45136
					A Delta Ct Value (E-C)	2^ABS(F)	Average	stdev	WT Average 2^F	H*J	I*J
Mutant A	A ppc	22.7863	A sbtA	16.9936	-5.79262	55.4308	56.2824	3.13167	1.37454	77.3623	4.3046
	A ppc	23.1738	A sbtA	17.2729	-5.90091	59.7518
	A ppc	22.8186	A sbtA	17.0727	-5.7459	53.6646
					B Delta Ct Value (E-C)	2^ABS(F)	Average	stdev	WT Average 2^F	H*J	I*J
Mutant B	B ppc	22.9028	B sbtA	16.8435	-6.05927	66.6841	64.6646	2.66544	1.37454	88.8839	3.66375
	B ppc	22.8504	B sbtA	16.9045	-5.94587	61.6434
	B ppc	22.4627	B sbtA	16.4257	-6.03708	65.6662
					C Delta Ct Value (E-C)	2^ABS(F)	Average	stdev	WT Average 2^F	H*J	I*J
Mutant C	C ppc	23.0677	C sbtA	17.5173	-5.55036	46.8625	45.5773	3.71594	1.37454	62.6477	5.10771
	C ppc	22.7676	C sbtA	17.3964	-5.37119	41.3894
	C ppc	22.7957	C sbtA	17.1963	-5.59932	48.48
					D Delta Ct Value (E-C)	2^ABS(F)	Average	stdev	WT Average 2^F	H*J	I*J
Mutant D	D ppc	23.0564	D sbtA	17.3027	-5.7537	53.9556	58.319	4.29431	1.37454	80.1617	5.90269
	D ppc	22.7974	D sbtA	16.928	-5.8694	58.4607
	D ppc	22.8204	D sbtA	16.8537	-5.96672	62.5407
					E Delta Ct Value (E-C)	2^ABS(F)	Average	stdev	WT Average 2^F	H*J	I*J
Mutant E	E ppc	22.7165	E sbtA	16.6714	-6.04518	66.0358	68.8107	3.1798	1.37454	94.5829	4.37076
	E ppc	22.6628	E sbtA	16.5729	-6.08992	68.1159
	E ppc	22.3183	E sbtA	16.1427	-6.17553	72.2805
					F Delta Ct Value (E-C)	2^ABS(F)	Average	stdev	WT Average 2^F	H*J	I*J
Mutant F	F ppc	23.0745	F sbtA	17.448	-5.62643	49.3997	50.1689	2.09518	1.37454	68.959	2.87991
	F ppc	22.993	F sbtA	17.3911	-5.6019	48.567
	F ppc	21.3788	F sbtA	15.6635	-5.71534	52.5399
	Delta Ct WT (ppc, sbtA)	Delta Ct A (ppc, sbtA)	Delta Ct B (ppc, sbtA)	Delta Ct C (ppc, sbtA)	Delta Ct D (ppc, sbtA)	Delta Ct E (ppc, sbtA)	Delta Ct F (ppc, sbtA)
Average Relative Value	1	77.3623	88.8839	62.6477	80.1617	94.5829	68.959
Std Deviation	0.07354	4.3046	3.66375	5.10771	5.90269	4.37076	2.87991

## Sheet: DataFigure3A
Air bubbling Growth curve, 350 light intensity, 38°C
Time (Days)	WT 7002	WT 7002	WT 7002	Average WT7002	Stdev WT7002		Time (Days)	Mutant A	Mutant A	Mutant A	Average Mutant A	Stdev Mutant A
0	0.094	0.095	0.099	0.096	0.00264575		0	0.093	0.091	0.091	0.0916667	0.0011547
1	0.468	0.44	0.399	0.435667	0.0347035		1	0.687	0.57	0.632	0.629667	0.0585349
2	0.72	0.697	0.67	0.695667	0.0250267		2	1.24	0.988	1.196	1.14133	0.134601
3	1.248	1.231	1.19	1.223	0.0298161		3	2.15	1.78	1.94	1.95667	0.185562
4	1.415	1.39	1.31	1.37167	0.0548483		4	2.74	2.31	2.58	2.54333	0.217332
5	1.716	1.664	1.513	1.631	0.105447		5	3.12	2.69	2.97	2.92667	0.218251
Time (Days)	Mutant B	Mutant B	Mutant B	Average Mutant B	Stdev Mutant B		Time (Days)	Mutant C	Mutant C	Mutant C	Average Mutant C	Stdev Mutant C
0	0.093	0.091	0.089	0.091	0.002		0	0.089	0.09	0.092	0.0903333	0.00152753
1	0.464	0.687	0.648	0.599667	0.119098		1	0.485	0.403	0.478	0.455333	0.0454569
2	1.08	1.41	1.36	1.28333	0.177858		2	0.871	0.836	0.88	0.862333	0.0232451
3	1.704	2.25	2.124	2.026	0.285888		3	1.69	1.53	1.49	1.57	0.10583
4	2.32	2.81	2.705	2.61167	0.257989		4	2.28	2.15	2.01	2.14667	0.135031
5	2.64	3.03	2.76	2.81	0.19975		5	2.54	2.41	2.22	2.39	0.160935
Time (Days)	Mutant D	Mutant D	Mutant D	Average Mutant D	Stdev Mutant D		Time (Days)	Mutant E	Mutant E	Mutant E	Average Mutant E	Stdev Mutant E
0	0.089	0.091	0.09	0.09	0.001		0	0.091	0.09	0.092	0.091	0.001
1	0.581	0.716	0.682	0.659667	0.0702163		1	0.56	0.546	0.602	0.569333	0.0291433
2	1.13	1.46	1.58	1.39	0.233024		2	1.28	1.23	1.2	1.23667	0.0404145
3	1.81	2.36	2.27	2.14667	0.295014		3	1.97	1.89	2.02	1.96	0.0655744
4	2.44	2.93	2.88	2.75	0.269629		4	2.56	2.45	2.82	2.61	0.19
5	2.89	3.25	2.96	3.03333	0.190875		5	3.11	2.98	3.42	3.17	0.226053
Time (Days)	Mutant F	Mutant F	Mutant F	Average Mutant F	Stdev Mutant F
0	0.092	0.095	0.089	0.092	0.003
1	0.496	0.511	0.425	0.477333	0.0459384
2	0.912	0.928	0.891	0.910333	0.0185562
3	1.64	1.783	1.72	1.71433	0.0716682
4	2.215	2.43	2.3	2.315	0.108282
5	2.476	2.721	2.61	2.60233	0.12268
Time (Days)	Average WT7002	Average MutantA	Average Mutant B	Average Mutant C	Average Mutant D	Average Mutant E	Average Mutant F
0	0.096	0.0916667	0.091	0.0903333	0.09	0.091	0.092
1	0.435667	0.629667	0.599667	0.455333	0.659667	0.569333	0.477333
2	0.695667	1.14133	1.28333	0.862333	1.39	1.23667	0.910333
3	1.223	1.95667	2.026	1.57	2.14667	1.96	1.71433
4	1.37167	2.54333	2.61167	2.14667	2.75	2.61	2.315
5	1.631	2.92667	2.81	2.39	3.03333	3.17	2.60233
Time (Days)	Stdev WT7002	Stdev Mutant A	Stdev Mutant B	Stdev Mutant C	Stdev Mutant D	Stdev Mutant E	Stdev Mutant F
0	0.00264575	0.0011547	0.002	0.00152753	0.001	0.001	0.003
1	0.0347035	0.0585349	0.119098	0.0454569	0.0702163	0.0291433	0.0459384
2	0.0250267	0.134601	0.177858	0.0232451	0.233024	0.0404145	0.0185562
3	0.0298161	0.185562	0.285888	0.10583	0.295014	0.0655744	0.0716682
4	0.0548483	0.217332	0.257989	0.135031	0.269629	0.19	0.108282
5	0.105447	0.218251	0.19975	0.160935	0.190875	0.226053	0.12268
Time (Days)	WT	A	B	C	D	E	F
0	0.096	0.0916667	0.091	0.0903333	0.09	0.091	0.092
1	0.435667	0.629667	0.599667	0.455333	0.659667	0.569333	0.477333
2	0.695667	1.14133	1.28333	0.862333	1.39	1.23667	0.910333
3	1.223	1.95667	2.026	1.57	2.14667	1.96	1.71433
4	1.37167	2.54333	2.61167	2.14667	2.75	2.61	2.315
5	1.631	2.92667	2.81	2.39	3.03333	3.17	2.60233
Time (Days)	Stdev WT7002	Stdev Mutant A	Stdev Mutant B	Stdev Mutant C	Stdev Mutant D	Stdev Mutant E	Stdev Mutant F
0	0.00264575	0.0011547	0.002	0.00152753	0.001	0.001	0.003
1	0.0347035	0.0585349	0.119098	0.0454569	0.0702163	0.0291433	0.0459384
2	0.0250267	0.134601	0.177858	0.0232451	0.233024	0.0404145	0.0185562
3	0.0298161	0.185562	0.285888	0.10583	0.295014	0.0655744	0.0716682
4	0.0548483	0.217332	0.257989	0.135031	0.269629	0.19	0.108282
5	0.105447	0.218251	0.19975	0.160935	0.190875	0.226053	0.12268

## Sheet: DataFigure3B
Growth 1% CO2
Time (Days)	WT 7002	WT 7002	WT 7002	Average WT7002	Stdev WT7002		Time (Days)	Mutant A	Mutant A	Mutant A	Average Mutant A	Stdev Mutant A
0	0.092	0.09	0.096	0.0926667	0.00305505		0	0.091	0.09	0.093	0.0913333	0.00152753
1	0.615	0.583	0.632	0.61	0.0248797		1	0.692	0.753	0.725	0.723333	0.0305341
2	1.121	0.987	1.245	1.11767	0.129032		2	1.42	1.56	1.53	1.50333	0.0737111
3	1.734	1.491	1.642	1.62233	0.122688		3	2.32	2.52	2.41	2.41667	0.100167
4	1.968	1.789	1.903	1.88667	0.0906109		4	3.06	3.43	3.21	3.23333	0.1861
5	2.21	2.398	2.13	2.246	0.137579		5	3.33	3.64	3.55	3.50667	0.159478
Time (Days)	Mutant B	Mutant B	Mutant B	Average Mutant B	Stdev Mutant B		Time (Days)	Mutant C	Mutant C	Mutant C	Average Mutant C	Stdev Mutant C
0	0.09	0.092	0.089	0.0903333	0.00152753		0	0.09	0.091	0.089	0.09	0.001
1	0.748	0.769	0.823	0.78	0.0386911		1	0.659	0.694	0.77	0.707667	0.056748
2	1.51	1.64	1.72	1.62333	0.105987		2	1.37	1.57	1.46	1.46667	0.100167
3	2.49	2.58	2.63	2.56667	0.070946		3	2.09	2.33	2.17	2.19667	0.122202
4	3.08	3.29	3.13	3.16667	0.109697		4	2.58	2.64	2.69	2.63667	0.0550757
5	3.47	3.73	3.98	3.72667	0.255016		5	2.82	2.95	3.08	2.95	0.13
Time (Days)	Mutant D	Mutant D	Mutant D	Average Mutant D	Stdev Mutant D		Time (Days)	Mutant E	Mutant E	Mutant E	Average Mutant E	Stdev Mutant E
0	0.089	0.092	0.09	0.0903333	0.00152753		0	0.09	0.093	0.092	0.0916667	0.00152753
1	0.881	0.81	0.712	0.801	0.0848587		1	0.87	0.855	0.92	0.881667	0.0340343
2	1.85	2.33	2.41	2.19667	0.302875		2	2.21	2.37	2.13	2.23667	0.122202
3	2.64	3.28	3.37	3.09667	0.398037		3	3.29	3.11	3.02	3.14	0.137477
4	3.38	3.72	3.86	3.65333	0.246847		4	3.88	3.74	3.61	3.74333	0.135031
5	3.87	4.02	4.18	4.02333	0.155027		5	4.54	4.29	4.48	4.43667	0.130512
Time (Days)	Mutant F	Mutant F	Mutant F	Average Mutant F	Stdev Mutant F
0	0.093	0.091	0.093	0.0923333	0.0011547
1	0.791	0.712	0.884	0.795667	0.0860949
2	1.864	1.696	1.932	1.83067	0.12148
3	2.757	2.521	2.89	2.72267	0.186881
4	3.246	2.904	3.167	3.10567	0.17906
5	3.542	3.213	3.336	3.36367	0.166236
Time (Days)	Average WT7002	Average MutantA	Average Mutant B	Average Mutant C	Average Mutant D	Average Mutant E	Average Mutant F
0	0.0926667	0.0913333	0.0903333	0.09	0.0903333	0.0916667	0.0923333
1	0.61	0.723333	0.78	0.707667	0.801	0.881667	0.795667
2	1.11767	1.50333	1.62333	1.46667	2.19667	2.23667	1.83067
3	1.62233	2.41667	2.56667	2.19667	3.09667	3.14	2.72267
4	1.88667	3.23333	3.16667	2.63667	3.65333	3.74333	3.10567
5	2.246	3.50667	3.72667	2.95	4.02333	4.43667	3.36367
Time (Days)	Stdev WT7002	Stdev Mutant A	Stdev Mutant B	Stdev Mutant C	Stdev Mutant D	Stdev Mutant E	Stdev Mutant F
0	0.00305505	0.00152753	0.00152753	0.001	0.00152753	0.00152753	0.0011547
1	0.0248797	0.0305341	0.0386911	0.056748	0.0848587	0.0340343	0.0860949
2	0.129032	0.0737111	0.105987	0.100167	0.302875	0.122202	0.12148
3	0.122688	0.100167	0.070946	0.122202	0.398037	0.137477	0.186881
4	0.0906109	0.1861	0.109697	0.0550757	0.246847	0.135031	0.17906
5	0.137579	0.159478	0.255016	0.13	0.155027	0.130512	0.166236
Time (Days)	WT	A	B	C	D	E	F
0	0.0926667	0.0913333	0.0903333	0.09	0.0903333	0.0916667	0.0923333
1	0.61	0.723333	0.78	0.707667	0.801	0.881667	0.795667
2	1.11767	1.50333	1.62333	1.46667	2.19667	2.23667	1.83067
3	1.62233	2.41667	2.56667	2.19667	3.09667	3.14	2.72267
4	1.88667	3.23333	3.16667	2.63667	3.65333	3.74333	3.10567
5	2.246	3.50667	3.72667	2.95	4.02333	4.43667	3.36367
Time (Days)	Stdev WT7002	Stdev Mutant A	Stdev Mutant B	Stdev Mutant C	Stdev Mutant D	Stdev Mutant E	Stdev Mutant F
0	0.00305505	0.00152753	0.00152753	0.001	0.00152753	0.00152753	0.0011547
1	0.0248797	0.0305341	0.0386911	0.056748	0.0848587	0.0340343	0.0860949
2	0.129032	0.0737111	0.105987	0.100167	0.302875	0.122202	0.12148
3	0.122688	0.100167	0.070946	0.122202	0.398037	0.137477	0.186881
4	0.0906109	0.1861	0.109697	0.0550757	0.246847	0.135031	0.17906
5	0.137579	0.159478	0.255016	0.13	0.155027	0.130512	0.166236

## Sheet: DataFigure3C
SbtA Mutants Air Bubbling Biomass Productivity Per Liter Per Day
AIR BUBBLING	OD/ml	B*1000	DCW/OD	Total DCW (mg)/LITER	DCW (mg)/LITER/DAY
WT	1.716	1716	0.331	567.996	113.599	AVERAGE WT	STDEV WT
WT	1.664	1664	0.326	542.464	108.493	107.367	6.86453
WT	1.513	1513	0.3305	500.047	100.009
MUTANT A	3.12	3120	0.328	1023.36	204.672	Average Mutant A	Stdev Mutant A
MUTANT A	2.69	2690	0.331	890.39	178.078	192.785	13.5193
MUTANT A	2.97	2970	0.3293	978.021	195.604
MUTANT B	2.64	2640	0.328	865.92	173.184	Average Mutant B	Stdev Mutant B
MUTANT B	3.03	3030	0.325	984.75	196.95	184.282	11.9605
MUTANT B	2.76	2760	0.331	913.56	182.712
MUTANT C	2.54	2540	0.327	830.58	166.116	Average Mutant C	Stdev Mutant C
MUTANT C	2.41	2410	0.33	795.3	159.06	157.38	9.6859
MUTANT C	2.22	2220	0.331	734.82	146.964
MUTANT D	2.89	2890	0.328	947.92	189.584	Average Mutant D	Stdev Mutant D
MUTANT D	3.25	3250	0.331	1075.75	215.15	199.242	13.8817
MUTANT D	2.96	2960	0.326	964.96	192.992
MUTANT E	3.11	3110	0.324	1007.64	201.528	Average Mutant E	Stdev Mutant E
MUTANT E	2.98	2980	0.327	974.46	194.892	207.38	16.2258
MUTANT E	3.42	3420	0.33	1128.6	225.72
MUTANT F	2.476	2476	0.33	817.08	163.416	Average Mutant F	Stdev Mutant F
MUTANT F	2.721	2721	0.331	900.651	180.13	171.761	8.35712
MUTANT F	2.61	2610	0.329	858.69	171.738
1%CO2 BUBBLING	OD/ml	B*1000	DCW/OD	Total DCW (mg)/LITER	DCW (mg)/LITER/DAY
WT	2.21	2210	0.325	718.25	143.65	AVERAGE WT	STDEV WT
WT	2.398	2398	0.332	796.136	159.227	147.819	9.99827
WT	2.13	2130	0.33	702.9	140.58
MUTANT A	3.33	3330	0.329	1095.57	219.114	Average Mutant A	Stdev Mutant A
MUTANT A	3.64	3640	0.332	1208.48	241.696	231.561	11.4673
MUTANT A	3.55	3550	0.3294	1169.37	233.874
MUTANT B	3.47	3470	0.329	1141.63	228.326	Average Mutant B	Stdev Mutant B
MUTANT B	3.73	3730	0.327	1219.71	243.942	244.983	17.2006
MUTANT B	3.98	3980	0.33	1313.4	262.68
MUTANT C	2.82	2820	0.328	924.96	184.992	Average Mutant C	Stdev Mutant C
MUTANT C	2.95	2950	0.331	976.45	195.29	194.315	8.87623
MUTANT C	3.08	3080	0.329	1013.32	202.664
MUTANT D	3.87	3870	0.329	1273.23	254.646	Average Mutant D	Stdev Mutant D
MUTANT D	4.02	4020	0.33	1326.6	265.32	264.725	9.79458
MUTANT D	4.18	4180	0.328	1371.04	274.208
MUTANT E	4.54	4540	0.327	1484.58	296.916	Average Mutant E	Stdev Mutant E
MUTANT E	4.29	4290	0.325	1394.25	278.85	290.781	10.3337
MUTANT E	4.48	4480	0.331	1482.88	296.576
MUTANT F	3.542	3542	0.329	1165.32	233.064	Average Mutant F	Stdev Mutant F
MUTANT F	3.213	3213	0.33	1060.29	212.058	221.321	10.7201
MUTANT F	3.336	3336	0.328	1094.21	218.842
Air Bubbling
STRAIN	Average	Stdev
WT	107.367	6.86453
A	192.785	13.5193
B	184.282	11.9605
C	157.38	9.6859
D	199.242	13.8817
E	207.38	16.2258
F	171.761	8.35712
1% CO2 Bubbling
STRAIN	Average	Stdev
WT	147.819	9.99827
A	231.561	11.4673
B	244.983	17.2006
C	194.315	8.87623
D	264.725	9.79458
E	290.781	10.3337
F	221.321	10.7201

## Sheet: DataFigure4A
Air Bubbling
STRAIN	Glucose Area	Standard Glucose Average Area	Glucose Area/Standard Glucose Average Area=Glucose Present)	D/2.5 (mg/ml)	DCW/2 OD Cells (in mg)	E/.66	G*0.9	Glycogen (g/g DCW)	Glycogen (% DCW)
WT7002	10812675	30661344	0.352648	0.141059	0.662	0.213081	0.191773	0.191773	19.1773
WT7002	11988210	30661344	0.390988	0.156395	0.652	0.23987	0.215883	0.215883	21.5883
WT7002	11553489	30661344	0.37681	0.150724	0.661	0.228024	0.205222	0.205222	20.5222
Muatant A	16131306	30661344	0.526112	0.210445	0.656	0.3208	0.28872	0.28872	28.872
Muatant A	15636471	30661344	0.509973	0.203989	0.662	0.308141	0.277327	0.277327	27.7327
Muatant A	17011464	30661344	0.554818	0.221927	0.6586	0.336968	0.303271	0.303271	30.3271
Muatant B	18804157	30661344	0.613285	0.245314	0.656	0.373955	0.336559	0.336559	33.6559
Muatant B	17440219	30661344	0.568802	0.227521	0.65	0.350032	0.315029	0.315029	31.5029
Muatant B	17947339	30661344	0.585341	0.234136	0.662	0.35368	0.318312	0.318312	31.8312
Muatant C	16358739	30661344	0.53353	0.213412	0.654	0.326318	0.293686	0.293686	29.3686
Muatant C	17022648	30661344	0.555183	0.222073	0.66	0.336474	0.302827	0.302827	30.2827
Muatant C	15994758	30661344	0.521659	0.208663	0.662	0.315202	0.283681	0.283681	28.3681
Muatant D	19004913	30661344	0.619833	0.247933	0.656	0.377947	0.340152	0.340152	34.0152
Muatant D	17294699	30661344	0.564055	0.225622	0.662	0.340819	0.306737	0.306737	30.6737
Muatant D	18152106	30661344	0.592019	0.236808	0.652	0.363202	0.326882	0.326882	32.6882
Muatant E	20657697	30661344	0.673737	0.269495	0.648	0.415887	0.374299	0.374299	37.4299
Muatant E	19195676	30661344	0.626055	0.250422	0.654	0.382908	0.344617	0.344617	34.4617
Muatant E	21915988	30661344	0.714776	0.28591	0.66	0.433197	0.389878	0.389878	38.9878
Muatant F	17444750	30661344	0.568949	0.22758	0.66	0.344818	0.310336	0.310336	31.0336
Muatant F	19592005	30661344	0.638981	0.255592	0.662	0.386091	0.347482	0.347482	34.7482
Muatant F	18235447	30661344	0.594737	0.237895	0.658	0.361542	0.325388	0.325388	32.5388
1% CO2 Bubbling
STRAIN	Glucose Area	Standard Glucose Average Area	Glucose Area/Standard Glucose Average Area=Glucose Present)	D/2.5 (mg/ml)	DCW/ 2 OD Cells (in mg)	E/F	G*0.9	Glycogen (g/g DCW)	Glycogen %
WT7002	13154785	30661344	0.429035	0.171614	0.65	0.264021	0.237619	0.237619	23.7619
WT7002	12532558	30661344	0.408741	0.163497	0.664	0.24623	0.221607	0.221607	22.1607
WT7002	13821079	30661344	0.450766	0.180306	0.66	0.273191	0.245872	0.245872	24.5872
Muatant A	14984681	30661344	0.488716	0.195486	0.658	0.297092	0.267382	0.267382	26.7382
Muatant A	14628890	30661344	0.477112	0.190845	0.664	0.287417	0.258675	0.258675	25.8675
Muatant A	15592827	30661344	0.50855	0.20342	0.6588	0.308774	0.277896	0.277896	27.7896
Muatant B	17292616	30661344	0.563988	0.225595	0.658	0.34285	0.308565	0.308565	30.8565
Muatant B	16282284	30661344	0.531036	0.212414	0.654	0.324793	0.292314	0.292314	29.2314
Muatant B	15928563	30661344	0.5195	0.2078	0.66	0.314848	0.283364	0.283364	28.3364
Muatant C	15329144	30661344	0.49995	0.19998	0.656	0.304848	0.274363	0.274363	27.4363
Muatant C	15840365	30661344	0.516623	0.206649	0.662	0.312159	0.280943	0.280943	28.0943
Muatant C	14985903	30661344	0.488756	0.195502	0.658	0.297116	0.267404	0.267404	26.7404
Muatant D	16480391	30661344	0.537497	0.214999	0.658	0.326746	0.294071	0.294071	29.4071
Muatant D	16280300	30661344	0.530972	0.212389	0.66	0.321801	0.289621	0.289621	28.9621
Muatant D	17123189	30661344	0.558462	0.223385	0.656	0.340525	0.306473	0.306473	30.6473
Muatant E	18233458	30661344	0.594672	0.237869	0.654	0.363714	0.327343	0.327343	32.7343
Muatant E	17758936	30661344	0.579196	0.231679	0.65	0.356428	0.320786	0.320786	32.0786
Muatant E	18778622	30661344	0.612453	0.244981	0.662	0.370062	0.333056	0.333056	33.3056
Muatant F	17814636	30661344	0.581013	0.232405	0.658	0.353199	0.317879	0.317879	31.7879
Muatant F	16367047	30661344	0.533801	0.21352	0.66	0.323516	0.291164	0.291164	29.1164
Muatant F	17600981	30661344	0.574045	0.229618	0.656	0.350027	0.315025	0.315025	31.5025
Glycogen % (Air Bubbling)	Average	Stdev
WT	20.4292	1.2082
A	28.9773	1.30042
B	32.33	1.15995
C	29.3398	0.957597
D	32.459	1.6825
E	36.9598	2.29935
F	32.7735	1.86839
Glycogen % (1% CO2 Bubbling)	Average	Stdev
WT	23.5033	1.23378
A	26.7985	0.962468
B	29.4747	1.27756
C	27.4237	0.677034
D	29.6722	0.873306
E	32.7061	0.613994
F	30.8023	1.46696

## Sheet: DataFigure4B
Air Bubbling Glycogen Productivity Per Liter Per Day
STRAIN	OD/ml	B*1000	DCW/OD (in mg)	TOTAL DCW (mg)/LITER	GLYCOGEN (mg/mg DCW)	GLYCOGEN (mg)/LITER (E*F)	GLYCOGEN (mg)/LITER/DAY	Average Glycogen Productivity	Stdev
WT7002	1.716	1716	0.331	567.996	0.191773	108.926	21.7852	21.9103	1.45288
WT7002	1.664	1664	0.326	542.464	0.215883	117.109	23.4217
WT7002	1.513	1513	0.3305	500.047	0.205222	102.62	20.5241
Muatant A	3.12	3120	0.328	1023.36	0.28872	295.465	59.0929	55.9333	5.67142
Muatant A	2.69	2690	0.331	890.39	0.277327	246.929	49.3858
Muatant A	2.97	2970	0.3293	978.021	0.303271	296.606	59.3211
Muatant B	2.64	2640	0.328	865.92	0.336559	291.433	58.2867	59.497	2.20744
Muatant B	3.03	3030	0.325	984.75	0.315029	310.224	62.0449
Muatant B	2.76	2760	0.331	913.56	0.318312	290.797	58.1595
Muatant C	2.54	2540	0.327	830.58	0.293686	243.93	48.786	46.2149	3.92998
Muatant C	2.41	2410	0.33	795.3	0.302827	240.838	48.1677
Muatant C	2.22	2220	0.331	734.82	0.283681	208.455	41.691
Muatant D	2.89	2890	0.328	947.92	0.340152	322.437	64.4874	64.5225	1.45478
Muatant D	3.25	3250	0.331	1075.75	0.306737	329.972	65.9945
Muatant D	2.96	2960	0.326	964.96	0.326882	315.428	63.0856
Muatant E	3.11	3110	0.324	1007.64	0.374299	377.158	75.4316	76.866	10.4938
Muatant E	2.98	2980	0.327	974.46	0.344617	335.816	67.1631
Muatant E	3.42	3420	0.33	1128.6	0.389878	440.016	88.0032
Muatant F	2.476	2476	0.33	817.08	0.310336	253.569	50.7139	56.3958	5.95574
Muatant F	2.721	2721	0.331	900.651	0.347482	312.96	62.592
Muatant F	2.61	2610	0.329	858.69	0.325388	279.408	55.8815
1% CO2 Glycogen Productivity Per Liter Per Day
STRAIN	OD/ml	B*1000	DCW/OD (in mg)	TOTAL DCW (mg)/LITER	GLYCOGEN (mg/mg DCW)	GLYCOGEN (mg)/LITER (E*F)	GLYCOGEN (mg)/LITER/DAY	Average Glycogen Productivity	Stdev
WT7002	2.21	2210	0.325	718.25	0.237619	170.67	34.134	34.6615	0.581974
WT7002	2.398	2398	0.332	796.136	0.221607	176.429	35.2858
WT7002	2.13	2130	0.33	702.9	0.245872	172.824	34.5647
Muatant A	3.33	3330	0.329	1095.57	0.267382	292.936	58.5872	62.0336	3.2304
Muatant A	3.64	3640	0.332	1208.48	0.258675	312.604	62.5207
Muatant A	3.55	3550	0.3294	1169.37	0.277896	324.963	64.9927
Muatant B	3.47	3470	0.329	1141.63	0.308565	352.267	70.4533	72.0649	2.0956
Muatant B	3.73	3730	0.327	1219.71	0.292314	356.538	71.3075
Muatant B	3.98	3980	0.33	1313.4	0.283364	372.17	74.4339
Muatant C	2.82	2820	0.328	924.96	0.274363	253.775	50.7549	53.2712	2.2049
Muatant C	2.95	2950	0.331	976.45	0.280943	274.327	54.8654
Muatant C	3.08	3080	0.329	1013.32	0.267404	270.966	54.1932
Muatant D	3.87	3870	0.329	1273.23	0.294071	374.421	74.8841	78.5879	4.81984
Muatant D	4.02	4020	0.33	1326.6	0.289621	384.211	76.8422
Muatant D	4.18	4180	0.328	1371.04	0.306473	420.187	84.0373
Muatant E	4.54	4540	0.327	1484.58	0.327343	485.966	97.1933	95.1402	4.99014
Muatant E	4.29	4290	0.325	1394.25	0.320786	447.255	89.4511
Muatant E	4.48	4480	0.331	1482.88	0.333056	493.882	98.7764
Muatant F	3.542	3542	0.329	1165.32	0.317879	370.431	74.0861	68.2567	6.19957
Muatant F	3.213	3213	0.33	1060.29	0.291164	308.718	61.7437
Muatant F	3.336	3336	0.328	1094.21	0.315025	344.702	68.9405
Glycogen Productivity Air Bubbling	Average	Stdev
WT	21.9103	1.45288
A	55.9333	5.67142
B	59.497	2.20744
C	46.2149	3.92998
D	64.5225	1.45478
E	76.866	10.4938
F	56.3958	5.95574
Glycogen Productivity 1% CO2 Bubbling	Average	Stdev
WT	34.6615	0.581974
A	62.0336	3.2304
B	72.0649	2.0956
C	53.2712	2.2049
D	78.5879	4.81984
E	95.1402	4.99014
F	68.2567	6.19957

## Sheet: DataChlorophyllAir
CHLOROPHYLL MEASUREMENT MAXIMUM AIR BUBBLING 5 DAYS CULTURE
STRAIN		OD470	OD653	OD665	OD666	OD720	CHLOROPHYLL CALCULATION FORMULA (µg/ml)	Chl a/2 OD Cells (in µg)	DCW/2 OD cells (in mg)	Chlorophyll a (µg/mg DCW)
WT 7002		0.535	0.203	0.449	0.454	-0.002	5.61508	5.61508	0.662	8.48199
MUTANT A		0.826	0.282	0.598	0.602	0.004	7.35142	7.35142	0.656	11.2064
MUTANT B		0.72	0.232	0.494	0.498	0.006	6.09082	6.09082	0.656	9.28479
MUTANT C		0.857	0.223	0.473	0.475	0.005	5.79693	5.79693	0.654	8.86381
MUTANT D		0.659	0.235	0.51	0.513	-0.003	6.30355	6.30355	0.656	9.60907
MUTANT E		0.742	0.242	0.513	0.515	-0.002	6.28347	6.28347	0.648	9.69671
MUTANT F		0.854	0.217	0.483	0.486	-0.005	6.01312	6.01312	0.66	9.11079
STRAIN		OD470	OD653	OD665	OD666	OD720	CHLOROPHYLL CALCULATION FORMULA (µg/ml)	Chl a/2 OD Cells	DCW/2 OD cells (in mg)	Chlorophyll a (µg/mg DCW)
WT 7002		0.44	0.182	0.401	0.405	0.001	5.00237	5.00237	0.652	7.67235
MUTANT A		0.803	0.254	0.577	0.579	0.006	7.19699	7.19699	0.662	10.8716
MUTANT B		0.754	0.248	0.524	0.526	0.008	6.41158	6.41158	0.65	9.86397
MUTANT C		0.795	0.232	0.452	0.454	-0.002	5.40222	5.40222	0.66	8.18518
MUTANT D		0.826	0.254	0.56	0.563	-0.001	6.94659	6.94659	0.662	10.4933
MUTANT E		0.765	0.243	0.532	0.535	0.001	6.58913	6.58913	0.654	10.0751
MUTANT F		0.736	0.18	0.402	0.404	0.006	5.0014	5.0014	0.662	7.55498
STRAIN		OD470	OD653	OD665	OD666	OD720	CHLOROPHYLL CALCULATION FORMULA (µg/ml)	Chl a/2 OD Cells	DCW/2 OD cells (in mg)	Chlorophyll a (µg/mg DCW)
WT 7002		0.482	0.188	0.422	0.427	-0.002	5.30263	5.30263	0.661	8.02213
MUTANT A		0.906	0.318	0.652	0.655	0.003	7.91663	7.91663	0.6586	12.0204
MUTANT B		0.833	0.272	0.555	0.558	0.004	6.73622	6.73622	0.662	10.1756
MUTANT C		0.85	0.251	0.498	0.501	0.001	5.99831	5.99831	0.662	9.06089
MUTANT D		0.641	0.238	0.518	0.522	0.003	6.42238	6.42238	0.652	9.85028
MUTANT E		0.718	0.216	0.48	0.482	0.002	5.95786	5.95786	0.66	9.02706
MUTANT F		0.803	0.192	0.414	0.416	0.003	5.10112	5.10112	0.658	7.75246
STRAIN	Chlorophyll a (µg/mg DCW)	AVERAGE	STDEV
WT 7002	8.48199	8.05882	0.406069				8.48199	7.67235	8.02213
	7.67235						11.2064	10.8716	12.0204
	8.02213						9.28479	9.86397	10.1756
MUTANT A	11.2064	11.3661	0.590819				8.86381	8.18518	9.06089
	10.8716						9.60907	10.4933	9.85028
	12.0204						9.69671	10.0751	9.02706
MUTANT B	9.28479	9.77477	0.452035				9.11079	7.55498	7.75246
	9.86397
	10.1756
MUTANT C	8.86381	8.70329	0.459391
	8.18518
	9.06089
MUTANT D	9.60907	9.98423	0.4571
	10.4933
	9.85028
MUTANT E	9.69671	9.59963	0.530732
	10.0751
	9.02706
MUTANT F	9.11079	8.13941	0.847011
	7.55498
	7.75246
STRAINS	AVERAGE CHLOROPHYLL a(µg/mg DCW)	STDEV
WT	8.05882	0.406069
A	11.3661	0.590819
B	9.77477	0.452035
C	8.70329	0.459391
D	9.98423	0.4571
E	9.59963	0.530732
F	8.13941	0.847011

## Sheet: DataChlorophyll1%CO2
1% CO2									2OD CELLS= 0.64mg DCW
CHLOROPHYLL MEASUREMENT 5DAYS CULTURE		1% CO2
STRAIN	SET 1	OD470	OD653	OD665	OD666	OD720	CHLOROPHYLL CALCULATION FORMULA (µg/ml)	Chl a (µg/ 2 OD cells)	DCW/ 2 OD Cells (in mg)	Chlorophyll a (µg/mg DCW)
WT 7002		0.518	0.188	0.412	0.415	0.001	5.11483	5.11483	0.65	7.86897
MUTANT A		0.871	0.245	0.524	0.527	0.001	6.44925	6.44925	0.658	9.80129
MUTANT B		0.779	0.226	0.496	0.498	-0.002	6.13486	6.13486	0.658	9.3235
MUTANT C		0.759	0.206	0.452	0.454	0.001	5.59306	5.59306	0.656	8.52601
MUTANT D		0.712	0.261	0.564	0.566	-0.002	6.94216	6.94216	0.658	10.5504
MUTANT E		0.753	0.274	0.598	0.601	-0.004	7.39449	7.39449	0.654	11.3066
MUTANT F		0.779	0.198	0.424	0.427	0.003	5.22923	5.22923	0.658	7.94716
STRAIN	SET2	OD470	OD653	OD665	OD666	OD720	CHLOROPHYLL CALCULATION FORMULA (µg/ml)	Chl a (µg/ 2 OD cells)	DCW/ 2 OD Cells (in mg)	Chlorophyll a (µg/mg DCW)
WT 7002		0.506	0.179	0.395	0.397	-0.002	4.89919	4.89919	0.664	7.3783
MUTANT A		0.832	0.254	0.531	0.533	-0.003	6.47709	6.47709	0.664	9.75465
MUTANT B		0.801	0.235	0.516	0.519	0.003	6.39745	6.39745	0.654	9.78203
MUTANT C		0.788	0.229	0.481	0.483	0.003	5.87809	5.87809	0.662	8.87929
MUTANT D		0.695	0.263	0.577	0.579	0.001	7.13093	7.13093	0.66	10.8044
MUTANT E		0.75	0.217	0.471	0.474	0.001	5.82532	5.82532	0.65	8.96203
MUTANT F		0.736	0.176	0.391	0.393	-0.001	4.85861	4.85861	0.66	7.36153
STRAIN	SET3	OD470	OD653	OD665	OD666	OD720	CHLOROPHYLL CALCULATION FORMULA (µg/ml)	Chl a (µg/ 2 OD cells)	DCW/ 2 OD Cells (in mg)	Chlorophyll a (µg/mg DCW)
WT 7002		0.58	0.151	0.367	0.371	-0.001	4.69781	4.69781	0.66	7.11789
MUTANT A		0.803	0.241	0.53	0.532	0.002	6.55686	6.55686	0.6588	9.95273
MUTANT B		0.801	0.249	0.545	0.548	0.005	6.74854	6.74854	0.66	10.2251
MUTANT C		0.839	0.226	0.501	0.474	0.004	5.75926	5.75926	0.658	8.75267
MUTANT D		0.679	0.242	0.532	0.535	-0.001	6.59647	6.59647	0.656	10.0556
MUTANT E		0.68	0.256	0.558	0.562	0.001	6.91626	6.91626	0.662	10.4475
MUTANT F		0.765	0.207	0.447	0.451	0.002	5.53877	5.53877	0.656	8.44325
STRAIN	Chlorophyll a (µg/mg DCW)	AVERAGE	STDEV
WT 7002	7.86897	7.45505	0.381375
	7.3783
	7.11789
MUTANT A	9.80129	9.83623	0.103557
	9.75465
	9.95273
MUTANT B	9.3235	9.77686	0.450805
	9.78203
	10.2251
MUTANT C	8.52601	8.71932	0.178988
	8.87929
	8.75267
MUTANT D	10.5504	10.4701	0.380818
	10.8044
	10.0556
MUTANT E	11.3066	10.2387	1.18613
	8.96203
	10.4475
MUTANT F	7.94716	7.91731	0.541476
	7.36153
	8.44325
STRAIN	Cholorophyll	STDEV
WT	7.45505	0.381375
A	9.83623	0.103557
B	9.77686	0.450805
C	8.71932	0.178988
D	10.4701	0.380818
E	10.2387	1.18613
F	7.91731	0.541476

## Sheet: DataCarotenoidsAir
CAROTENOIDS MEASUREMENT MAXIMUM AIR BUBBLING 5 DAYS CULTURE
STRAIN		OD470	OD653	OD665	OD666	OD720	Chlorophyll a (µg/ml)	CAROTENOIDS CALCULATION FORMULA (µg/ml)	Carotenoids/2 OD Cells	DCW/2 OD Cells (in mg)	Carotenoids (µg/mg DCW)
WT 7002		0.535	0.203	0.449	0.454	-0.002	5.61508	2.3572	2.3572	0.662	3.56072
MUTANT A		0.826	0.282	0.598	0.602	0.004	7.35142	3.62432	3.62432	0.656	5.52488
Mutant B		0.72	0.232	0.494	0.498	0.006	6.09082	3.15195	3.15195	0.656	4.8048
Mutant C		0.857	0.223	0.473	0.475	0.005	5.79693	3.78018	3.78018	0.654	5.7801
Mutant D		0.659	0.235	0.51	0.513	-0.003	6.30355	2.9139	2.9139	0.656	4.44192
Mutant E		0.742	0.242	0.513	0.515	-0.002	6.28347	3.2852	3.2852	0.648	5.06975
MUTANT F		0.854	0.217	0.483	0.486	-0.005	6.01312	3.80906	3.80906	0.66	5.7713
CAROTENOIDS MEASUREMENT MAXIMUM AIR BUBBLING 5 DAYS CULTURE
STRAIN		OD470	OD653	OD665	OD666	OD720	Chlorophyll a (µg/ml)	CAROTENOIDS CALCULATION FORMULA (µg/ml)	Carotenoids/2 OD Cells	DCW/2 OD Cells (in mg)	Carotenoids (µg/mg DCW)
WT 7002		0.44	0.182	0.401	0.405	0.001	5.00237	1.92169	1.92169	0.652	2.94738
MUTANT A		0.803	0.254	0.577	0.579	0.006	7.19699	3.5132	3.5132	0.662	5.30694
Mutant B		0.754	0.248	0.524	0.526	0.008	6.41158	3.29259	3.29259	0.65	5.06553
Mutant C		0.795	0.232	0.452	0.454	-0.002	5.40222	3.53642	3.53642	0.66	5.35822
Mutant D		0.826	0.254	0.56	0.563	-0.001	6.94659	3.65218	3.65218	0.662	5.51689
Mutant E		0.765	0.243	0.532	0.535	0.001	6.58913	3.37174	3.37174	0.654	5.15557
MUTANT F		0.736	0.18	0.402	0.404	0.006	5.0014	3.23844	3.23844	0.662	4.89191
CAROTENOIDS MEASUREMENT MAXIMUM AIR BUBBLING 5 DAYS CULTURE
STRAIN		OD470	OD653	OD665	OD666	OD720	Chlorophyll a (µg/ml)	CAROTENOIDS CALCULATION FORMULA (µg/ml)	Carotenoids/2 OD Cells	DCW/2 OD Cells (in mg)	Carotenoids (µg/mg DCW)
WT 7002		0.482	0.188	0.422	0.427	-0.002	5.30263	2.12142	2.12142	0.661	3.20941
MUTANT A		0.906	0.318	0.652	0.655	0.003	7.91663	3.98352	3.98352	0.6586	6.04847
Mutant B		0.833	0.272	0.555	0.558	0.004	6.73622	3.66396	3.66396	0.662	5.53468
Mutant C		0.85	0.251	0.498	0.501	0.001	5.99831	3.764	3.764	0.662	5.68581
Mutant D		0.641	0.238	0.518	0.522	0.003	6.42238	2.80376	2.80376	0.652	4.30025
Mutant E		0.718	0.216	0.48	0.482	0.002	5.95786	3.16272	3.16272	0.66	4.792
MUTANT F		0.803	0.192	0.414	0.416	0.003	5.10112	3.5539	3.5539	0.658	5.40106
STRAIN	Carotenoids (µg/mg DCW)	AVERAGE	STDEV
WT 7002	3.56072	3.23917	0.307755
	2.94738
	3.20941
MUTANT A	5.52488	5.62676	0.381117
	5.30694
	6.04847
MUTANT B	4.8048	5.135	0.369867
	5.06553
	5.53468
MUTANT C	5.7801	5.60804	0.22143
	5.35822
	5.68581
MUTANT D	4.44192	4.75302	0.665314
	5.51689
	4.30025
MUTANT E	5.06975	5.00577	0.190044
	5.15557
	4.792
MUTANT F	5.7713	5.35476	0.441522
	4.89191
	5.40106
STRAIN	Average Carotenoids (µg/mg DCW)	STDEV
WT	3.23917	0.307755
A	5.62676	0.381117
B	5.135	0.369867
C	5.60804	0.22143
D	4.75302	0.665314
E	5.00577	0.190044
F	5.35476	0.441522

[truncated: 1 more sheets: DataCarotenoids1%CO2]
